# Supplementary material for: Effects of Mannan Oligosaccharides on Gas Emission, Protein and Energy Utilization, and Fasting Metabolism in Sheep
Source: Animals (Basel). 2019 Sep 28;9(10):741. doi: 10.3390/ani9100741 (PMC6826375; doi:10.3390/ani9100741)
Supplement: Supplementary file 1 [file animals-09-00741-s001.zip]

Archive with 1 entries (1 files):
- animals-585569-SI.docx
